# Supplementary material for: The cryo-EM structure of the acid activatable pore-forming immune effector Macrophage-expressed gene 1
Source: Nat Commun. 2019 Sep 19;10:4288. doi: 10.1038/s41467-019-12279-2 (PMC6753088; doi:10.1038/s41467-019-12279-2)
Supplement: Supplementary file 4 — Source Data [file 41467_2019_12279_MOESM4_ESM.xlsx]

## Sheet: Figure 1f
Figure 5d	Absolute MPEG1 activity | Δlysis / (hr·µg [MPEG1]) versus buffer pH
	Abs/hr = rate	pH
		ssp030317		ssp280417a				ssp030317				ssp030317		ssp240417a		ssp030317		ssp240417a		ssp030317		ssp240417a		ssp030317		ssp240417a		ssp240417a		ssp240417a
	[Wt.HuMpeg] ug/mL	3.6						3.8				4				4.2				4.4				4.6				4.8		5		5.5		6	6.5	7	8	9
	0.3125	2.122	2.218
	0.625	3.762	4.167					1.096	1.461
	1.25	8.4	8.4	3.65	3.377			2.171	2.488
	2.5	17.67	15.939	7.701	6.321			4.447	4.465			0.629	0.992
	5	33.929	33.823	12.66	12.71	20.22	21.798	8.071	8.329	7.403	6.948	1.545	1.661			0.148	0
	10	55.118	55.906					16.225	17.366	11.698	11.312	3.476	3.406			0.166	0.24
	20							32.047	34.165		18.962	8.273	8.696	3.778	4.109	0.939	0.988
	40											17.788	19.646	10.937	10.47	2.195	2.379							0.237	0.347
	80											32.814	38.708	27.11	29.08	7.094	7.394	4.585	4.381	0.684	0.827	0.557	0.678	0.543	0.579
	160															19.094	15.035	10.141	11.067	3.148	2.993	2.557	2.693	1.814	1.327	0.97	0.999	0.808	0.758			0.065	0.224
	320																	14.975	14.41			8.689	7.503			3.356	2.895	2.152	2.328	0.765	0.793
	rate/ug protein	pH
		ssp030317		ssp280417a				ssp030317				ssp030317		ssp240417a		ssp030317		ssp240417a		ssp030317		ssp240417a		ssp030317		ssp240417a		ssp240417a		ssp240417a
	[Wt.HuMpeg] ug/mL	3.6						3.8				4				4.2				4.4				4.6				4.8		5		5.5		6	6.5	7	8	9
	0.3125	135.808	141.952
	0.625	120.384	133.344					35.072	46.752
	1.25	134.4	134.4	58.4	54.032			34.736	39.808
	2.5	141.36	127.512	61.608	50.568			35.576	35.72			5.032	7.936
	5	135.716	135.292	50.64	50.84	80.88	87.192	32.284	33.316	29.612	27.792	6.18	6.644
	10	110.236	111.812					32.45	34.732	23.396	22.624	6.952	6.812
	20							32.047	34.165			8.273	8.696
	40											8.894	9.823	5.4685	5.235
	80											8.2035	9.677	6.7775	7.27	1.7735	1.8485	1.14625	1.09525
	160															2.38675	1.87938	1.26763	1.38338	0.3935	0.374125			0.22675	0.165875	0.12125	0.124875	0.101	0.09475			0.008125	0.028
	320																					0.543063	0.468938			0.20975	0.180937	0.1345	0.1455	0.0478125	0.0495625
	Mean +-SD or SEM
		pH
	Replicates	3.6	3.8	4	4.2	4.4	4.6	4.8	5	5.5
	1	135.808	35.072	5.032	1.7735	0.3935	0.22675	0.1345	0.0478125	0.008125
	2	120.384	34.736	6.18	2.38675	0.374125	0.165875	0.1455	0.0495625	0.028
	3	134.4	35.576	6.952	1.8485	0.543063	0.20975	0.101
	4	141.36	32.284	8.273	1.87938	0.468938	0.180937	0.09475
	5	135.716	32.45	8.894	1.14625
	6	110.236	32.047	8.2035	1.26763
	7	141.952	46.752	7.936	1.09525
	8	133.344	39.808	6.644	1.38338
	9	134.4	35.72	6.812
	10	127.512	33.316	8.696
	11	135.292	34.732	9.823
	12	111.812	34.165	9.677
	13	58.4	29.612	5.4685
	14	61.608	23.396	6.7775
	15	50.64	27.792	5.235
	16	54.032	22.624	7.27
	17	50.568
	18	50.84
	19	80.88
	20	80.88
	Mean	102.503	33.1301	7.36709	1.59758	0.444906	0.195828	0.14	0.0486875	0.0180625
	SD	36.5551	5.78052	1.49847	0.448313	0.0771681	0.0275009	0.00777817	0.00123744	0.0140537
	SEM	9.13878	1.44513	0.374617	0.158503	0.038584	0.0137505	0.0055	0.000618718	0.00702687

## Sheet: Supp. Figure 8a
Figure 8a	15% Coomassie SDS-PAGE 2 µg MPEG1

## Sheet: Supp. Figure 8b
Figure 8b	Raw absorbance vs time at various pH, various MPEG1 concentration [MPEG1], including blanks (no MPEG1).
		pH4		[MPEG1] (ug/ml)								pH4.2		[MPEG1] (ug/ml)								pH4.4		[MPEG1] (ug/ml)								pH4.6		[MPEG1] (ug/ml)								pH4.8		[MPEG1] (ug/ml)
	time, sec	blank	blank	20	20	40	40	80	80		time, sec	blank	blank	80	80	160	160	320	320		time, sec	blank	blank	80	80	160	160	320	320		time, sec	blank	blank	80	80	160	160	320	320		time, sec	blank	blank	80	80	160	160	320	320
	0	1.5294	1.4628	1.49	1.4117	1.4328	1.4344	1.4467	1.4565		0	1.4812	1.4356	1.4334	1.4683	1.4445	1.4735	1.4619	1.4731		0	1.377	1.3712	1.3781	1.3599	1.3806	1.3702	1.4008	1.4007		0	1.446	1.4326	1.405	1.4082	1.4103	1.4353	1.4022	1.3552		0	1.3913	1.4152	1.4732	1.4482	1.4515	1.4592	1.4617	1.4584
	18	1.4759	1.4482	1.4603	1.4325	1.4445	1.4705	1.4861	1.4883		18	1.4752	1.4391	1.4811	1.4874	1.4714	1.4955	1.4956	1.5087		18	1.3714	1.3645	1.3815	1.3646	1.4104	1.3925	1.4311	1.3842		18	1.4225	1.4228	1.436	1.4321	1.4157	1.4654	1.4057	1.386		18	1.3938	1.3933	1.4688	1.4429	1.4542	1.4301	1.4644	1.4546
	36	1.4562	1.4397	1.4518	1.4368	1.4526	1.4656	1.4468	1.4503		36	1.4699	1.4502	1.4943	1.4783	1.4834	1.5197	1.4604	1.4965		36	1.3566	1.349	1.3725	1.3732	1.4266	1.4003	1.4212	1.4166		36	1.4118	1.4181	1.4324	1.4197	1.4371	1.4583	1.4155	1.3926		36	1.3882	1.3733	1.4584	1.4392	1.4628	1.4386	1.4681	1.461
	54	1.4578	1.4364	1.4519	1.4335	1.4568	1.4541	1.3581	1.3521		54	1.4548	1.4572	1.4894	1.4829	1.4785	1.5199	1.3761	1.4269		54	1.3528	1.3354	1.3722	1.3701	1.4214	1.4034	1.4373	1.4304		54	1.4087	1.4072	1.4234	1.4154	1.4403	1.4491	1.4306	1.4013		54	1.3798	1.3719	1.4613	1.441	1.4517	1.4585	1.469	1.4782
	72	1.4557	1.4351	1.448	1.4338	1.4343	1.4406	1.241	1.2161		72	1.4442	1.4445	1.4922	1.482	1.4591	1.502	1.2508	1.3226		72	1.3487	1.3342	1.3624	1.3516	1.4273	1.4163	1.4385	1.4202		72	1.3974	1.399	1.4239	1.4201	1.4319	1.4518	1.4431	1.4066		72	1.384	1.3767	1.4624	1.4449	1.4548	1.4602	1.4802	1.4848
	90	1.4625	1.4342	1.4495	1.4341	1.4142	1.4211	1.106	1.0638		90	1.4387	1.4401	1.4894	1.483	1.4295	1.4687	1.1204	1.1999		90	1.3515	1.3329	1.3684	1.3527	1.4329	1.4208	1.4399	1.4107		90	1.3957	1.3966	1.4255	1.4155	1.4459	1.4614	1.4427	1.4095		90	1.3823	1.3721	1.4581	1.4519	1.4639	1.4611	1.4789	1.4848
	108	1.4621	1.4363	1.4434	1.4329	1.3825	1.3838	0.9737	0.9291		108	1.4472	1.4417	1.4861	1.4725	1.3813	1.4248	0.9763	1.0589		108	1.3476	1.3317	1.3714	1.3535	1.4296	1.4121	1.429	1.4081		108	1.3915	1.3969	1.4091	1.4178	1.4358	1.4686	1.4454	1.4149		108	1.3753	1.369	1.4533	1.4583	1.4577	1.4687	1.4743	1.4949
	126	1.4552	1.4353	1.4345	1.4233	1.3335	1.3284	0.8534	0.7962		126	1.4429	1.4356	1.4896	1.4679	1.3297	1.3696	0.8368	0.9208		126	1.3438	1.3276	1.3693	1.3654	1.4143	1.4197	1.4119	1.3927		126	1.3829	1.4012	1.4164	1.4118	1.4418	1.4645	1.4493	1.4246		126	1.3701	1.3519	1.4519	1.4588	1.4647	1.4711	1.4705	1.5012
	144	1.4438	1.4277	1.4183	1.3937	1.2831	1.2681	0.7529	0.6879		144	1.4363	1.4337	1.4882	1.4555	1.2689	1.3103	0.7173	0.8089		144	1.3383	1.3225	1.3701	1.3696	1.4076	1.4193	1.3887	1.3706		144	1.3832	1.3946	1.4158	1.419	1.4341	1.4712	1.4423	1.4239		144	1.367	1.3619	1.458	1.4603	1.4586	1.4663	1.4795	1.5026
	162	1.4493	1.4293	1.4063	1.3781	1.2277	1.2034	0.6487	0.6146		162	1.4254	1.4266	1.4561	1.4451	1.2181	1.2427	0.6249	0.7099		162	1.3354	1.3157	1.3538	1.363	1.3841	1.4088	1.3559	1.3459		162	1.3793	1.3913	1.4109	1.4184	1.437	1.4719	1.4404	1.4167		162	1.3645	1.3659	1.4606	1.4579	1.4643	1.4655	1.4735	1.5078
	180	1.4431	1.4241	1.39	1.3612	1.1666	1.16	0.5739	0.5556		180	1.4145	1.4176	1.4211	1.4269	1.1644	1.1774	0.5488	0.6355		180	1.3298	1.3079	1.3455	1.3538	1.4027	1.4102	1.3209	1.3078		180	1.379	1.3928	1.4006	1.412	1.4381	1.466	1.4424	1.4311		180	1.3683	1.3629	1.4537	1.4615	1.4673	1.463	1.4685	1.5116
	198	1.4407	1.4259	1.3762	1.3487	1.1126	1.0971	0.5187	0.5171		198	1.4057	1.4155	1.395	1.4126	1.1015	1.1117	0.481	0.5603		198	1.3396	1.3156	1.3508	1.3466	1.4089	1.4047	1.2935	1.2822		198	1.382	1.3922	1.4071	1.4108	1.4314	1.4632	1.4345	1.4273		198	1.3655	1.3632	1.4563	1.4637	1.4757	1.4674	1.4602	1.5083
	216	1.4451	1.4282	1.3627	1.3346	1.0639	1.0414	0.4597	0.4743		216	1.3984	1.4206	1.3733	1.3882	1.0443	1.0452	0.4385	0.4949		216	1.3368	1.31	1.3528	1.3408	1.4076	1.3971	1.2537	1.2468		216	1.3812	1.3928	1.4045	1.4059	1.4364	1.463	1.4301	1.4216		216	1.3634	1.3675	1.4559	1.4599	1.4788	1.4729	1.4572	1.503
	234	1.4417	1.4273	1.3455	1.3102	1.0142	0.9717	0.4126	0.4296		234	1.4014	1.4189	1.3525	1.3562	0.9966	0.9873	0.3936	0.4337		234	1.3326	1.3229	1.3538	1.3297	1.3877	1.3852	1.2002	1.2103		234	1.3707	1.3849	1.4014	1.4091	1.4303	1.4521	1.4219	1.4062		234	1.3631	1.3713	1.4584	1.4659	1.4764	1.4756	1.452	1.5027
	252	1.4453	1.4292	1.3216	1.2898	0.9579	0.9224	0.3796	0.4003		252	1.4181	1.4111	1.3272	1.339	0.9448	0.9401	0.3544	0.3929		252	1.3376	1.3196	1.3557	1.332	1.3795	1.3775	1.1531	1.1703		252	1.3701	1.3822	1.3972	1.4175	1.4335	1.4496	1.41	1.3917		252	1.361	1.368	1.4616	1.4634	1.4712	1.4739	1.448	1.5037
	270	1.4464	1.4262	1.306	1.2675	0.9106	0.8723	0.358	0.37		270	1.4173	1.4121	1.3	1.3169	0.8996	0.8921	0.3208	0.3544		270	1.3376	1.3222	1.3427	1.3335	1.3715	1.3651	1.1058	1.1293		270	1.3639	1.3773	1.3933	1.402	1.4284	1.4499	1.3962	1.3768		270	1.3575	1.3638	1.464	1.4625	1.4691	1.4711	1.4512	1.499
	288	1.4471	1.424	1.2832	1.2425	0.8637	0.8278	0.3337	0.3408		288	1.422	1.4151	1.2721	1.2914	0.8557	0.8479	0.2938	0.3274		288	1.3378	1.3252	1.3391	1.3329	1.3566	1.3462	1.0713	1.0898		288	1.3628	1.3794	1.3993	1.4105	1.4291	1.4513	1.384	1.3694		288	1.3591	1.3536	1.4656	1.4621	1.4711	1.463	1.4466	1.4922
	306	1.4501	1.4212	1.2636	1.2164	0.821	0.7894	0.306	0.3232		306	1.429	1.4079	1.2522	1.2592	0.8106	0.7958	0.2705	0.3042		306	1.3343	1.3204	1.3395	1.3391	1.3439	1.3399	1.0253	1.0537		306	1.3637	1.3822	1.3985	1.4126	1.4288	1.4496	1.3698	1.3617		306	1.364	1.3616	1.459	1.4641	1.4665	1.4566	1.4413	1.4838
	324	1.4536	1.4266	1.2478	1.1942	0.7917	0.7523	0.2863	0.308		324	1.4275	1.4092	1.2407	1.2404	0.7776	0.7523	0.2534	0.2886		324	1.3355	1.3238	1.3374	1.3414	1.3272	1.3285	0.9776	1.0184		324	1.3675	1.3831	1.3966	1.4053	1.4238	1.4451	1.3534	1.3501		324	1.3708	1.3617	1.4659	1.4591	1.4657	1.456	1.4384	1.4767
	342	1.4484	1.4286	1.2278	1.1686	0.7631	0.7174	0.2697	0.2969		342	1.4243	1.405	1.2245	1.2193	0.735	0.7082	0.2372	0.2736		342	1.332	1.3267	1.3374	1.341	1.321	1.3142	0.9361	0.9828		342	1.3722	1.3803	1.3957	1.4087	1.4233	1.4516	1.3356	1.3368		342	1.3692	1.3646	1.4653	1.4583	1.4681	1.4574	1.4281	1.4693
	360	1.4448	1.4272	1.206	1.1379	0.7282	0.6782	0.2533	0.2762		360	1.4272	1.3962	1.2077	1.1941	0.6996	0.6722	0.2258	0.2567		360	1.3296	1.3299	1.348	1.3366	1.311	1.3035	0.8953	0.9527		360	1.3662	1.3842	1.3949	1.4136	1.418	1.4494	1.3101	1.3174		360	1.3624	1.3766	1.4636	1.461	1.4701	1.449	1.4199	1.465
	378	1.4426	1.4288	1.184	1.1164	0.7017	0.6469	0.2436	0.2651		378	1.4245	1.4026	1.1743	1.1749	0.6679	0.6416	0.2144	0.2438		378	1.3319	1.3306	1.3487	1.3341	1.3065	1.2875	0.8573	0.9237		378	1.3643	1.3908	1.4003	1.4092	1.4201	1.4521	1.3208	1.3032		378	1.3628	1.3714	1.4616	1.4433	1.4738	1.4578	1.4083	1.4611
	396	1.4424	1.4218	1.1599	1.0933	0.6827	0.6159	0.234	0.2567		396	1.4129	1.4042	1.1474	1.1514	0.6361	0.611	0.2073	0.2352		396	1.3382	1.3265	1.3431	1.339	1.2924	1.2623	0.8167	0.8971		396	1.3759	1.3886	1.4085	1.4137	1.4202	1.4443	1.3104	1.2915		396	1.3607	1.3732	1.459	1.4603	1.4697	1.4688	1.3923	1.4485
	414	1.4317	1.4205	1.1383	1.0702	0.6595	0.5849	0.2273	0.2452		414	1.4099	1.403	1.1139	1.1231	0.6103	0.5911	0.1994	0.2234		414	1.3379	1.323	1.355	1.3329	1.2799	1.2465	0.7897	0.8618		414	1.3728	1.3863	1.405	1.4113	1.4079	1.4289	1.2875	1.2785		414	1.3682	1.3683	1.469	1.4663	1.4723	1.4601	1.3874	1.4361
	432	1.4327	1.4151	1.1207	1.0569	0.6436	0.5696	0.2125	0.2426		432	1.4097	1.4069	1.0977	1.1028	0.5836	0.5664	0.1919	0.2129		432	1.3346	1.3256	1.3456	1.3189	1.2543	1.2329	0.7566	0.84		432	1.3778	1.389	1.4048	1.4123	1.4034	1.4377	1.2826	1.2676		432	1.3613	1.3682	1.4708	1.4727	1.4677	1.4659	1.3916	1.4297
	450	1.4291	1.4116	1.1017	1.032	0.6201	0.5462	0.2142	0.2323		450	1.4004	1.3989	1.0645	1.0802	0.5575	0.5479	0.1875	0.2035		450	1.3414	1.325	1.3451	1.3206	1.2471	1.2213	0.7236	0.8139		450	1.3796	1.3848	1.4105	1.4133	1.4032	1.434	1.2635	1.2572		450	1.3672	1.3718	1.4703	1.474	1.4689	1.4673	1.3946	1.423
	468	1.4224	1.4113	1.0797	1.0122	0.5928	0.5219	0.204	0.2259		468	1.3941	1.3935	1.0422	1.0581	0.5375	0.5172	0.1816	0.1986		468	1.3427	1.3228	1.351	1.3195	1.2308	1.2087	0.6975	0.79		468	1.3813	1.3858	1.4132	1.4151	1.3995	1.4283	1.2429	1.234		468	1.3632	1.3722	1.4679	1.4793	1.4676	1.4671	1.379	1.4136
	486	1.4219	1.4196	1.0601	0.9949	0.5684	0.5069	0.1997	0.2233		486	1.4021	1.3995	1.0222	1.0402	0.5189	0.5009	0.1778	0.1952		486	1.3392	1.327	1.3443	1.3143	1.2171	1.1943	0.6739	0.7561		486	1.3822	1.3848	1.4081	1.4122	1.3974	1.4057	1.2171	1.2158		486	1.3588	1.3662	1.474	1.4848	1.4667	1.4682	1.3692	1.4
	504	1.4206	1.4154	1.037	0.9688	0.5452	0.4858	0.1956	0.2168		504	1.3902	1.3885	1.0056	1.0224	0.4974	0.4848	0.1745	0.1872		504	1.3373	1.326	1.3488	1.3068	1.1921	1.177	0.6456	0.7328		504	1.3771	1.3778	1.4031	1.4146	1.3903	1.4038	1.207	1.1836		504	1.3604	1.3671	1.4669	1.4728	1.4646	1.465	1.3584	1.3889
	522	1.4217	1.4145	1.0194	0.9523	0.5304	0.4601	0.1909	0.2125		522	1.3995	1.3863	0.9799	1.0083	0.4784	0.471	0.1694	0.1808		522	1.3384	1.3259	1.3465	1.3084	1.188	1.1671	0.6269	0.7076		522	1.3791	1.3791	1.4033	1.4142	1.3852	1.3919	1.201	1.1647		522	1.3578	1.3602	1.4585	1.4729	1.457	1.457	1.3497	1.3765
	540	1.42	1.4143	0.9992	0.9294	0.5128	0.4462	0.1869	0.2047		540	1.4022	1.383	0.9562	0.9901	0.4542	0.4523	0.1655	0.1785		540	1.3336	1.3241	1.3366	1.3068	1.1668	1.1482	0.6066	0.6848		540	1.3815	1.3793	1.3999	1.4184	1.3771	1.391	1.1931	1.1585		540	1.3538	1.366	1.4636	1.4762	1.456	1.4493	1.3399	1.3707
	558	1.4281	1.4111	0.9799	0.9168	0.5011	0.4231	0.1819	0.2026		558	1.3995	1.3773	0.9351	0.9758	0.4292	0.4319	0.1663	0.1744		558	1.3275	1.3212	1.3313	1.3083	1.1545	1.1307	0.5803	0.654		558	1.3799	1.3797	1.3921	1.4114	1.3688	1.3803	1.1709	1.1464		558	1.3606	1.3632	1.4619	1.4706	1.4549	1.4454	1.3317	1.3582
	576	1.4266	1.4039	0.9549	0.8963	0.4838	0.4019	0.1753	0.1948		576	1.4008	1.3738	0.9134	0.9532	0.4181	0.4116	0.1622	0.1702		576	1.3276	1.3131	1.339	1.3114	1.141	1.1127	0.5605	0.6329		576	1.375	1.3793	1.3908	1.4117	1.3697	1.3715	1.1436	1.1279		576	1.361	1.3659	1.4651	1.4639	1.4541	1.4436	1.3293	1.3463
	594	1.4243	1.4	0.9421	0.8721	0.4726	0.4005	0.1702	0.19		594	1.4039	1.3766	0.9002	0.9385	0.405	0.4025	0.1581	0.1682		594	1.3249	1.3193	1.3265	1.3147	1.1237	1.1117	0.5389	0.6153		594	1.3777	1.3811	1.3928	1.4138	1.367	1.3722	1.1199	1.1178		594	1.3679	1.3622	1.4651	1.4573	1.4458	1.4347	1.3183	1.3391
	612	1.4197	1.403	0.9177	0.8593	0.4557	0.4032	0.1655	0.1861		612	1.4007	1.3773	0.8851	0.9214	0.396	0.3939	0.1547	0.164		612	1.3201	1.3201	1.317	1.3065	1.1153	1.0997	0.5224	0.5931		612	1.3868	1.3793	1.3903	1.4125	1.3592	1.3728	1.1089	1.102		612	1.3615	1.3661	1.4608	1.4627	1.4434	1.4273	1.3002	1.3207
	630	1.4243	1.4007	0.9008	0.8471	0.4498	0.4002	0.1667	0.187		630	1.4038	1.3774	0.8612	0.9122	0.3893	0.3816	0.1568	0.1635		630	1.3224	1.3139	1.3235	1.2963	1.1002	1.0894	0.5036	0.5739		630	1.3849	1.3805	1.3925	1.4137	1.3549	1.3629	1.0904	1.0875		630	1.3572	1.3707	1.4588	1.4719	1.4386	1.425	1.2917	1.3106
	648	1.4247	1.3977	0.8889	0.834	0.439	0.3925	0.162	0.1844		648	1.4018	1.367	0.8579	0.9054	0.3777	0.3674	0.1514	0.1587		648	1.3208	1.322	1.3249	1.2771	1.0854	1.074	0.4797	0.5619		648	1.3903	1.3775	1.3858	1.4125	1.3496	1.3596	1.0734	1.0676		648	1.3505	1.3695	1.4627	1.4724	1.4369	1.4241	1.2788	1.294
	666	1.4257	1.3968	0.8715	0.8211	0.4222	0.3861	0.1606	0.1804		666	1.3993	1.3594	0.8357	0.8913	0.3654	0.3624	0.1498	0.1568		666	1.3167	1.3113	1.32	1.2751	1.0631	1.0556	0.4594	0.5399		666	1.3836	1.3799	1.3744	1.4074	1.3423	1.3438	1.0661	1.0505		666	1.3535	1.3671	1.4632	1.4772	1.4341	1.4155	1.2692	1.2858
	684	1.4209	1.4001	0.8589	0.8092	0.4209	0.3747	0.161	0.1774		684	1.403	1.3635	0.816	0.8835	0.3592	0.3502	0.1487	0.1542		684	1.3145	1.3053	1.3182	1.2769	1.0453	1.0439	0.4436	0.5261		684	1.3831	1.3775	1.3755	1.408	1.3378	1.3435	1.0464	1.0342		684	1.3581	1.3711	1.4615	1.4818	1.4315	1.4123	1.2626	1.275
	702	1.4258	1.3935	0.8452	0.7907	0.4154	0.3699	0.1588	0.1744		702	1.4084	1.3617	0.8057	0.8733	0.3468	0.3386	0.1451	0.1503		702	1.3119	1.3049	1.3147	1.2777	1.0321	1.0307	0.4297	0.5092		702	1.3783	1.3769	1.3676	1.4065	1.3275	1.3362	1.0367	1.0255		702	1.3514	1.3635	1.459	1.4779	1.4277	1.409	1.2455	1.264
	720	1.4211	1.3945	0.8347	0.78	0.4011	0.3598	0.1574	0.1758		720	1.3993	1.3547	0.7928	0.8683	0.3384	0.3309	0.1453	0.1511		720	1.3036	1.3016	1.3026	1.2748	1.0213	1.0145	0.414	0.4987		720	1.3756	1.3732	1.3608	1.404	1.3264	1.3343	1.0102	1.008		720	1.3465	1.3656	1.4523	1.4701	1.4251	1.3997	1.233	1.2494
	738	1.4228	1.3982	0.8251	0.7682	0.3901	0.3532	0.1573	0.1717		738	1.4054	1.3607	0.7898	0.8486	0.3296	0.323	0.144	0.1491		738	1.3063	1.2967	1.2952	1.2723	1.01	1.0014	0.4004	0.4872		738	1.3744	1.3763	1.3591	1.3978	1.318	1.3332	0.9837	0.9902		738	1.3421	1.3706	1.4583	1.4766	1.4238	1.4	1.2256	1.2358
	756	1.418	1.3928	0.8091	0.754	0.3797	0.353	0.1555	0.1695		756	1.4014	1.3641	0.7778	0.8398	0.317	0.3173	0.1431	0.1485		756	1.3159	1.2966	1.3019	1.2715	0.9999	0.9841	0.3921	0.4729		756	1.3708	1.3697	1.3625	1.3973	1.319	1.3123	0.9563	0.9679		756	1.3461	1.3739	1.4554	1.479	1.4151	1.3903	1.2121	1.2159
	774	1.4236	1.3941	0.79	0.7414	0.3698	0.3431	0.1515	0.1663		774	1.4054	1.3597	0.759	0.8277	0.3135	0.3073	0.1373	0.1461		774	1.3195	1.2854	1.2947	1.2339	0.9902	0.9726	0.3825	0.4612		774	1.3763	1.3754	1.3653	1.3979	1.3122	1.3092	0.9432	0.9615		774	1.347	1.3716	1.4529	1.4848	1.4124	1.3803	1.2025	1.2056
	792	1.4241	1.3883	0.7713	0.7249	0.3667	0.3368	0.1517	0.1672		792	1.4043	1.344	0.7571	0.819	0.2975	0.3044	0.14	0.1451		792	1.3109	1.2954	1.2992	1.2497	0.9704	0.962	0.374	0.4498		792	1.3717	1.3613	1.3661	1.3987	1.3073	1.3031	0.9301	0.9612		792	1.3542	1.3717	1.4581	1.4746	1.4163	1.3823	1.1981	1.1953
	810	1.4226	1.3888	0.7632	0.7172	0.3594	0.3336	0.1522	0.1654		810	1.4016	1.348	0.7465	0.8145	0.2979	0.3026	0.1391	0.1447		810	1.3066	1.3083	1.3014	1.2552	0.9569	0.9524	0.3636	0.4402		810	1.3725	1.3663	1.3659	1.3991	1.3063	1.2949	0.9299	0.953		810	1.3528	1.3738	1.4599	1.4701	1.4091	1.3746	1.1859	1.1794
	828	1.424	1.3907	0.7533	0.7074	0.3553	0.3314	0.1542	0.1635		828	1.4044	1.3536	0.7378	0.7991	0.2879	0.2938	0.1391	0.1442		828	1.3094	1.3133	1.2933	1.2616	0.9452	0.9401	0.3592	0.4323		828	1.3736	1.3622	1.3608	1.3956	1.3008	1.2882	0.9215	0.9324		828	1.3514	1.369	1.4527	1.4737	1.3901	1.3666	1.171	1.1715
	846	1.4184	1.3827	0.725	0.6966	0.3455	0.3242	0.1495	0.1637		846	1.4019	1.3451	0.7124	0.7921	0.279	0.2879	0.1373	0.1434		846	1.3106	1.3109	1.282	1.2575	0.9408	0.9251	0.3465	0.4194		846	1.3681	1.3678	1.3579	1.3931	1.2922	1.2931	0.914	0.9209		846	1.3452	1.3708	1.4504	1.4705	1.3949	1.3682	1.1578	1.1532
	864	1.4167	1.3791	0.7215	0.691	0.3366	0.3187	0.1488	0.1613		864	1.4007	1.3449	0.6996	0.7821	0.2799	0.2824	0.1364	0.1445		864	1.309	1.317	1.2912	1.2438	0.927	0.9205	0.3453	0.4105		864	1.3704	1.3664	1.3588	1.39	1.2848	1.2887	0.9056	0.904		864	1.347	1.375	1.453	1.4687	1.3973	1.3691	1.1462	1.1404
	882	1.4202	1.3849	0.715	0.6848	0.3322	0.3143	0.1489	0.1613		882	1.4004	1.3468	0.6854	0.7765	0.2759	0.2809	0.1368	0.1432		882	1.3019	1.3064	1.282	1.2303	0.9196	0.9113	0.3368	0.4008		882	1.3603	1.3649	1.3529	1.3857	1.2717	1.2755	0.8952	0.8884		882	1.3472	1.369	1.4516	1.4465	1.396	1.3584	1.1392	1.133
	900	1.4186	1.3823	0.7016	0.6776	0.328	0.3086	0.1487	0.16		900	1.4011	1.3458	0.68	0.7695	0.2756	0.2718	0.1356	0.1424		900	1.3126	1.3092	1.2683	1.2265	0.9237	0.8969	0.326	0.3938		900	1.3621	1.3628	1.3565	1.3866	1.2697	1.2689	0.8702	0.87		900	1.3489	1.371	1.4492	1.4549	1.3866	1.358	1.124	1.127
	918	1.4122	1.381	0.6881	0.6629	0.3283	0.3052	0.1469	0.1586		918	1.3949	1.3514	0.6716	0.7656	0.2712	0.2698	0.1348	0.142		918	1.3165	1.3105	1.2671	1.2225	0.9021	0.8882	0.3211	0.3823		918	1.3618	1.3627	1.3549	1.3838	1.27	1.2578	0.8561	0.8507		918	1.3509	1.3692	1.4475	1.4566	1.3757	1.3533	1.114	1.1166
	936	1.411	1.3773	0.6738	0.6515	0.3238	0.3048	0.1461	0.1585		936	1.3903	1.3485	0.6644	0.7565	0.2612	0.2625	0.1329	0.1397		936	1.3114	1.3154	1.2644	1.2306	0.8848	0.8826	0.3143	0.3785		936	1.3626	1.3663	1.3535	1.3864	1.2665	1.244	0.8395	0.8406		936	1.3519	1.3653	1.4446	1.4606	1.3768	1.3491	1.1022	1.1093
	954	1.4127	1.3767	0.6752	0.6394	0.3179	0.2946	0.1452	0.1556		954	1.3897	1.3391	0.6491	0.746	0.2588	0.2606	0.1342	0.138		954	1.3139	1.3105	1.2557	1.2288	0.8673	0.8773	0.3051	0.3674		954	1.3691	1.3647	1.3509	1.3862	1.2553	1.2407	0.8343	0.8342		954	1.3546	1.3676	1.4446	1.4638	1.369	1.3291	1.0938	1.0976
	972	1.407	1.3706	0.6674	0.6219	0.3118	0.2846	0.1443	0.1563		972	1.388	1.3466	0.6407	0.7448	0.2586	0.2555	0.1341	0.1395		972	1.316	1.3081	1.2621	1.2255	0.8575	0.8713	0.3032	0.3599		972	1.3665	1.3687	1.3483	1.3821	1.2552	1.2308	0.8217	0.8273		972	1.3546	1.3687	1.4393	1.4477	1.3679	1.3345	1.0748	1.0921
	990	1.4148	1.3687	0.6599	0.61	0.3047	0.2834	0.1442	0.1535		990	1.3858	1.3419	0.6367	0.7378	0.2616	0.2495	0.1332	0.1381		990	1.3137	1.3113	1.259	1.2223	0.8525	0.861	0.2914	0.3529		990	1.3704	1.371	1.3473	1.3807	1.2558	1.2342	0.8211	0.8151		990	1.3604	1.3693	1.4433	1.4509	1.3571	1.3372	1.0667	1.0814
	1008	1.4071	1.3683	0.6518	0.6013	0.3045	0.2827	0.1432	0.1528		1008	1.3869	1.3423	0.6327	0.7272	0.2593	0.2503	0.1324	0.1375		1008	1.3126	1.3076	1.2536	1.2196	0.8428	0.8589	0.2852	0.3525		1008	1.3728	1.3712	1.3381	1.3776	1.2488	1.2271	0.8072	0.8063		1008	1.3635	1.3702	1.4431	1.4538	1.3517	1.3251	1.0672	1.0692
	1026	1.4045	1.3691	0.6462	0.5957	0.2992	0.2783	0.1469	0.1556		1026	1.3886	1.3469	0.6299	0.7189	0.2609	0.2523	0.1345	0.1372		1026	1.3105	1.3012	1.2486	1.2154	0.8334	0.8468	0.2811	0.3432		1026	1.3681	1.3714	1.3367	1.38	1.2435	1.2226	0.7945	0.7982		1026	1.3593	1.3702	1.4446	1.4572	1.3548	1.3229	1.0537	1.0539
	1044	1.4024	1.3715	0.6412	0.586	0.2955	0.2726	0.1442	0.1545		1044	1.3835	1.3454	0.6209	0.7151	0.2532	0.2451	0.1327	0.136		1044	1.3179	1.3003	1.2493	1.2135	0.834	0.8374	0.2789	0.3341		1044	1.3642	1.3701	1.3352	1.3745	1.2404	1.2203	0.7909	0.7906		1044	1.3582	1.3663	1.4447	1.4395	1.3411	1.3162	1.0426	1.0427
	1062	1.4008	1.3647	0.6337	0.5736	0.2895	0.267	0.1433	0.1551		1062	1.3804	1.3474	0.6117	0.7044	0.2514	0.2379	0.1323	0.1355		1062	1.3124	1.2796	1.2396	1.2114	0.8172	0.8375	0.2678	0.3277		1062	1.3644	1.3682	1.335	1.3745	1.2367	1.2205	0.7799	0.7768		1062	1.3553	1.369	1.444	1.44	1.3444	1.3133	1.0429	1.034
	1080	1.404	1.3639	0.6256	0.5716	0.2877	0.2626	0.1466	0.1534		1080	1.3793	1.3462	0.6004	0.7047	0.2436	0.2393	0.1336	0.137		1080	1.3075	1.269	1.2375	1.2074	0.7961	0.8281	0.2674	0.3213		1080	1.363	1.3682	1.3389	1.3684	1.2341	1.2069	0.7746	0.7621		1080	1.3537	1.3679	1.4468	1.4462	1.3335	1.3078	1.0371	1.0236
	1098	1.402	1.3651	0.6213	0.5577	0.2834	0.2598	0.1455	0.1512		1098	1.3798	1.3493	0.5931	0.6935	0.2422	0.2395	0.1332	0.1365		1098	1.3058	1.2838	1.2324	1.1995	0.7978	0.8277	0.259	0.3159		1098	1.3644	1.3658	1.3446	1.3634	1.2309	1.2041	0.7703	0.748		1098	1.3539	1.3657	1.4388	1.446	1.3323	1.3105	1.0256	1.0118
	1116	1.4017	1.3594	0.6147	0.5527	0.283	0.2544	0.146	0.1515		1116	1.3773	1.3532	0.5807	0.6872	0.2344	0.2418	0.1322	0.1364		1116	1.3038	1.2989	1.2238	1.1977	0.7986	0.811	0.2566	0.3105		1116	1.3647	1.3701	1.3419	1.3608	1.2265	1.1912	0.745	0.7398		1116	1.3544	1.3657	1.44	1.43	1.3308	1.3054	1.0106	1.0046
	1134	1.3998	1.3637	0.6082	0.5415	0.2805	0.2508	0.1459	0.1507		1134	1.3766	1.3504	0.5803	0.6842	0.2348	0.2378	0.1304	0.1411		1134	1.3074	1.2957	1.2083	1.1922	0.7855	0.8078	0.2525	0.3055		1134	1.3658	1.3661	1.3395	1.3658	1.2219	1.1986	0.7419	0.7267		1134	1.3622	1.3689	1.4449	1.4259	1.3329	1.299	0.9958	0.9972
	1152	1.3956	1.3634	0.5964	0.5392	0.2746	0.2503	0.145	0.15		1152	1.3796	1.3347	0.583	0.6781	0.2281	0.2357	0.1315	0.1354		1152	1.3094	1.262	1.2144	1.19	0.7644	0.7986	0.254	0.3018		1152	1.3616	1.3581	1.3346	1.3595	1.2163	1.1954	0.7328	0.7175		1152	1.3571	1.3651	1.4407	1.43	1.33	1.2963	1.0056	0.9836
	1170	1.3951	1.3567	0.5947	0.5283	0.2745	0.2512	0.1443	0.1494		1170	1.3787	1.337	0.5752	0.6696	0.2279	0.2325	0.1316	0.1365		1170	1.3083	1.2699	1.2156	1.1743	0.7543	0.7949	0.248	0.2995		1170	1.3675	1.3554	1.3336	1.3622	1.216	1.1903	0.7173	0.7142		1170	1.3509	1.3605	1.4377	1.4321	1.3235	1.2941	0.9967	0.9766
	1188	1.3998	1.3616	0.5865	0.5283	0.2726	0.2468	0.1436	0.1491		1188	1.3768	1.3294	0.5685	0.6552	0.229	0.2319	0.1313	0.1359		1188	1.2999	1.2832	1.2104	1.1792	0.6981	0.7866	0.242	0.2914		1188	1.3725	1.3542	1.3289	1.3603	1.2095	1.1769	0.7072	0.7044		1188	1.3583	1.3604	1.4378	1.4321	1.3187	1.291	0.9792	0.9714
	1206	1.4002	1.3607	0.5811	0.5228	0.2661	0.243	0.1426	0.1485		1206	1.3763	1.3346	0.5645	0.6504	0.2244	0.2302	0.1302	0.1367		1206	1.3072	1.2891	1.201	1.1727	0.7256	0.7816	0.2459	0.29		1206	1.3673	1.3395	1.3274	1.3571	1.2061	1.1682	0.6996	0.6883		1206	1.3536	1.3577	1.4326	1.4223	1.3127	1.2855	0.9689	0.9674
	1224	1.3959	1.362	0.5774	0.5137	0.2618	0.2416	0.1428	0.1474		1224	1.372	1.3323	0.5486	0.6457	0.2236	0.2258	0.1305	0.1348		1224	1.3114	1.2936	1.1989	1.1721	0.758	0.7646	0.2468	0.2812		1224	1.3644	1.3479	1.3336	1.3551	1.1973	1.1649	0.6864	0.6848		1224	1.3514	1.35	1.4268	1.4101	1.3161	1.2845	0.9588	0.9637
	1242	1.3933	1.3579	0.5728	0.507	0.2607	0.2394	0.1439	0.1481		1242	1.3787	1.3354	0.5445	0.6428	0.2186	0.221	0.1299	0.1359		1242	1.3106	1.2899	1.2089	1.1678	0.7847	0.7591	0.2411	0.2784		1242	1.363	1.357	1.3335	1.3627	1.1974	1.1613	0.6855	0.67		1242	1.356	1.3607	1.4281	1.4044	1.3086	1.2804	0.9575	0.9549
	1260	1.389	1.3533	0.5626	0.5	0.257	0.2371	0.1455	0.1477		1260	1.3754	1.3278	0.5467	0.6377	0.2198	0.2202	0.1293	0.1346		1260	1.3139	1.2862	1.2068	1.1628	0.7772	0.751	0.2396	0.2743		1260	1.3631	1.3543	1.327	1.3623	1.1982	1.1648	0.6722	0.6592		1260	1.3524	1.3612	1.4254	1.4146	1.2965	1.2793	0.942	0.949
	1278	1.3876	1.3586	0.5594	0.4909	0.2557	0.2344	0.1417	0.1484		1278	1.3798	1.3261	0.5503	0.6264	0.2212	0.2229	0.1299	0.1361		1278	1.3056	1.2913	1.2055	1.1566	0.7594	0.7446	0.2328	0.2734		1278	1.3601	1.3575	1.3257	1.3492	1.1924	1.1642	0.6696	0.6549		1278	1.3588	1.3582	1.4217	1.4195	1.3005	1.2756	0.9287	0.9408
	1296	1.3938	1.357	0.5537	0.4897	0.254	0.2351	0.1426	0.1486		1296	1.3806	1.3256	0.5547	0.6221	0.2172	0.2238	0.1316	0.1372		1296	1.2985	1.2871	1.1913	1.1547	0.6965	0.7402	0.2334	0.2723		1296	1.3598	1.3559	1.3214	1.3501	1.1871	1.1702	0.6571	0.6557		1296	1.3541	1.3598	1.4229	1.4217	1.2941	1.2732	0.9251	0.933
	1314	1.3943	1.3556	0.5522	0.4855	0.2541	0.2326	0.1427	0.1472		1314	1.3753	1.3269	0.55	0.6149	0.216	0.2191	0.1285	0.1368		1314	1.3006	1.2868	1.1897	1.1491	0.6737	0.7335	0.2316	0.27		1314	1.3595	1.3498	1.3131	1.351	1.1841	1.1682	0.663	0.6467		1314	1.3559	1.36	1.424	1.409	1.2876	1.2647	0.9185	0.9253
	1332	1.385	1.3495	0.5495	0.4776	0.2547	0.2298	0.1397	0.1465		1332	1.3833	1.3236	0.5406	0.6064	0.2108	0.2171	0.1283	0.1346		1332	1.2972	1.2902	1.1802	1.1496	0.6994	0.7206	0.2267	0.2657		1332	1.3615	1.3527	1.313	1.3489	1.1827	1.1622	0.6486	0.6391		1332	1.3574	1.3612	1.424	1.4097	1.2831	1.2649	0.9049	0.9165
	1350	1.3909	1.3504	0.545	0.4739	0.25	0.2259	0.1413	0.1484		1350	1.3764	1.3218	0.5362	0.6079	0.2099	0.2154	0.13	0.1346		1350	1.3001	1.2974	1.1786	1.1562	0.7272	0.7144	0.231	0.2596		1350	1.3542	1.3537	1.3195	1.3489	1.177	1.1522	0.6339	0.63		1350	1.3546	1.3594	1.4207	1.411	1.2828	1.2538	0.8923	0.9104
	1368	1.3916	1.346	0.5373	0.4724	0.2483	0.2248	0.1423	0.1472		1368	1.3781	1.3147	0.5337	0.6031	0.2047	0.2141	0.1286	0.1353		1368	1.2997	1.2739	1.1829	1.1373	0.7301	0.7049	0.2274	0.2561		1368	1.3566	1.3572	1.3175	1.345	1.1677	1.1518	0.6273	0.6143		1368	1.3535	1.3553	1.4235	1.4023	1.277	1.2493	0.8876	0.903
	1386	1.383	1.3456	0.5252	0.463	0.2501	0.2246	0.1404	0.1465		1386	1.3758	1.3175	0.5326	0.5928	0.2006	0.2109	0.1289	0.1341		1386	1.2968	1.2679	1.1928	1.1318	0.7321	0.7008	0.2247	0.2503		1386	1.358	1.3613	1.3137	1.3437	1.1709	1.148	0.6237	0.6149		1386	1.3534	1.3643	1.4212	1.3991	1.2681	1.2522	0.8899	0.8837
	1404	1.3824	1.3449	0.5162	0.4623	0.2512	0.2232	0.1414	0.1482		1404	1.3774	1.3195	0.5289	0.5898	0.2006	0.2123	0.1289	0.136		1404	1.2956	1.2809	1.1761	1.133	0.6874	0.6879	0.2245	0.2482		1404	1.3521	1.3538	1.3188	1.3371	1.1641	1.1408	0.6206	0.6101		1404	1.3416	1.3632	1.4226	1.4118	1.2609	1.2496	0.887	0.8762
	1422	1.3824	1.3381	0.5066	0.4577	0.2503	0.2181	0.1409	0.1466		1422	1.3749	1.3165	0.5145	0.5846	0.2032	0.21	0.1282	0.1363		1422	1.2973	1.2758	1.1745	1.1285	0.6546	0.6807	0.2168	0.2453		1422	1.357	1.3599	1.315	1.3377	1.1592	1.1471	0.6113	0.6019		1422	1.3398	1.3577	1.4139	1.4067	1.2466	1.2416	0.8781	0.8679

## Sheet: Supp. Table. 1.
Supplementary Table 1
	Monomer 1		Monomer 2		H/S*	Distance, Å
	Leu21	C	Gln15	E1		3.76
	Thr55	OG1	Lys18	NZ	H	3.69
	Glu57	O	Val25	CB		3.93
			Val25	O		3.42
	Glu57	CG	Glu27	CA		3.9
			Glu27	CB		3.72
	Asp58	CG	Glu27	OE1		3.92
	Asp58	OD1	Glu27	CD		3.81
			Glu27	OE1		2.91
	Gly59	CA	Lys18	NZ		3.56
	Phe68	CZ	Gly43	N		3.66
	Ile70	CG2	Asp41	OD2		3.67
	Ile70	CD1	Asp41	O		3.72
			Asp41	CG		3.79
			Asp41	OD1		3.19
			Asp41	OD2		3.98
	Pro71	O	Val284	CG1		3.76
	Pro71	CB	Glu27	OE1		3.63
	Pro71	CG	Glu27	O		3.9
			Glu27	OE1		3.76
	Gln72	O	Val284	CG1		3.61
			Ile261	O		3.14
	Lys73	C	Ile261	O		3.42
	Lys73	O	Ile261	C		3.53
			Ile261	O		2.96
	Lys73	CB	Val284	CG1		3.92
			Ile261	O		3.66
	Lys73	CG	Val284	CG1		3.83
	Lys73	NZ	His282	ND1		3.41
			Glu27	OE1	S	3.98
			Glu27	OE2	S	3.79
	Gln74	CA	Ser260	O		3.42
	Gln74	C	Ser260	O		3.71
	Gln74	CG	Ser260	O		3.9
	Gln74	NE2	Gln259	OE1	H	3.07
	Ser75	N	Ser260	O	H	3.1
	Ser75	O	Val258	O		3.58
			Ser260	N	H	3.32
			Gln259	CA		3.28
			Gln259	C		3.82
			Gln259	CB		3.76
	Ser75	CB	Ser260	OG		3.52
	Ser75	OG	Phe266	N		3.98
	Asn76	C	Val258	O		3.83
	Asn76	OD1	Gln259	CB		3.43
			Gln259	CD		3.91
			Gln259	OE1		3.06
	Leu77	N	Val258	O	H	3.23
	Leu77	CA	Val258	O		3.78
	Leu77	O	Arg257	CB		3.53
			Val258	O		3.75
			Arg257	CA		3.28
			Arg257	C		3.64
			Val258	N	H	3.01
	Leu77	CB	Val258	O		3.39
	Leu77	CD2	Pro268	CD		3.97
			Phe266	CD2		3.85
			Phe266	CE2		3.92
			Pro268	CG		3.93
	Glu78	CA	Ser256	O		3.91
	Glu78	C	Ser256	O		3.95
	Glu78	CD	Asn255	ND2		3.55
			Ser256	O		3.57
	Glu78	OE1	Arg257	CB		3.3
			Ser256	O		3.95
			Arg257	CG		3.97
	Glu78	OE2	Asn255	ND2	H	2.3
			Ser256	O		3.24
			Ser256	C		4
			Asn255	CG		3.27
			Asn255	OD1		3.56
	Met79	N	Ser256	O	H	3.05
	Met79	CA	Ser256	O		3.85
	Met79	CB	Ser256	O		3.68
	Met79	SD	Ser256	O		3.86
	Met79	CE	Val258	CG2		3.89
	Asn80	CB	Asn255	ND2		3.5
	Asn80	CG	Asn255	ND2		3.88
	Asn80	OD1	Asn255	ND2	H	3.5
			Asn255	N		3.99
			Asn255	CA		3.31
			Asn255	C		3.54
			Ser256	N	H	3.32
	Thr100	O	Pro573	CG		3.83
	Leu102	CD1	Arg575	NE		4
	Ser103	C	Ser468	O		3.67
	Ser103	O	Lys469	CA		3.86
			Lys469	C		3.97
	Leu104	N	Ser468	O		3.28
	Leu104	CA	Ser468	O		3.52
			Gln478	NE2		3.49
	Leu104	C	Gln478	NE2		3.35
	Leu104	O	Gln478	CD		3.16
			Gln478	OE1		3.37
			Gln478	NE2	H	2.52
	Leu104	CB	Ser468	O		3.57
	Leu104	CG	Gln478	OE1		3.49
			Gln478	NE2		3.74
	Leu104	CD1	Ser468	CA		3.9
			Ser468	OG		3.69
	Leu104	CD2	Gln478	CD		3.99
			Gln478	OE1		3.15
	Lys107	CD	Asn476	OD1		3.82
	Lys143	NZ	Asp41	O	H	3.67
			Met42	CB		3.55
	Pro146	CB	Glu157	OE2		3.87
			Asn183	CG		3.91
			Asn183	ND2		3.83
	Pro146	CG	Asn183	CB		3.79
			Asn183	CG		3.83
	Ser217	OG	Arg253	C		3.92
			Arg253	O	H	2.83
			Thr254	CA		3.77
	Leu225	CD1	Phe235	CZ		3.68
	Gln228	OE1	Phe235	CD1		3.39
			Phe235	CE1		3.15
			Phe235	CZ		3.62
	Asn229	OD1	Phe235	CE2		3.91
	Phe233	CE1	Glu236	OE2		3.98
	Phe233	CZ	Glu236	OE2		3.8
	Leu272	CD2	Pro268	CD		3.84
	Gln273	CB	Tyr267	CD2		3.96
			Tyr267	CE2		3.78
			Tyr267	CZ		3.95
	Gln273	CG	Tyr267	CE2		3.96
			Tyr267	CZ		3.7
			Tyr267	OH		3.77
	Gln273	CD	Tyr267	CZ		3.92
			Tyr267	OH		3.6
	Gln273	NE2	Tyr267	OH		3.65
	Gln276	CD	Pro265	CB		3.92
			Phe266	O		3.55
	Gln276	OE1	Tyr267	CD1		3.81
			Tyr267	CB		3.7
			Pro265	C		3.96
			Pro265	O		3.87
			Pro265	CB		3.73
			Phe266	C		3.69
			Phe266	O		3.16
	Gln276	NE2	Phe266	O	H	3.14
	Pro308	CB	Phe436	CG		3.98
			Phe436	CD2		3.64
			Phe436	CE2		3.62
			Phe436	CZ		3.94
	Lys311	NZ	Pro583	C		3.97
			Pro583	O	H	2.87
			Leu584	CA		3.89
			Leu584	C		3.97
	Thr347	CG2	Ala477	CB		3.83
	Asp348	N	Ala477	CB		3.98
	Asp348	O	Ala477	CB		3.45
	Asp348	CB	Thr475	O		3.37
	Asp348	CG	Thr475	O		3.56
	Asp348	OD2	Thr475	O		3.07
	Asp349	O	Cys480	O		3.92
	Gly350	O	Ala482	CB		3.96
	Glu353	CD	Arg506	NH2		3.98
	Glu353	OE1	Arg506	NE	S	3.95
			Arg506	CZ		3.93
			Arg506	NH2	S	3.83
	Glu353	OE2	Arg506	NE	S	3.6
			Arg506	CZ		3.78
			Arg506	NH2	S	3.3
	Asn591	N	Thr430	O	H	3.34
	Asn591	CA	Thr430	O		3.77
	Asn591	C	Cys432	N		3.95
	Asn591	O	Thr430	O		3.55
			Val431	CA		3.4
			Val431	C		3.42
			Cys432	N	H	2.74
			Cys432	CA		3.58
			Cys432	CB		3.49
			Cys432	SG		3.95
			Cys432	O		3.98
	Asn591	CB	Thr430	O		3.33
	Thr592	CA	Cys432	O		3.67
	Thr592	CG2	Leu416	CD1		4
	Val593	N	Cys432	O	H	3.46
	Ile594	O	Asp434	OD1		3.29
			Glu433	CB		3.62
			Glu433	CA		3.6
			Asp434	N	H	3.8
	Ile594	CG2	Glu433	CB		3.64
	Val595	CA	Asp434	OD1		3.44
	Val595	CB	Asp434	OD1		3.72
	Val595	CG1	Asp434	OD1		3.92
	Val595	CG2	Asp434	CG		3.97
			Asp434	OD1		3.28
			Asp434	OD2		3.85
	Thr596	N	Asp434	O	H	3.23
	Thr596	C	Asp434	O		3.93
	Thr596	O	Phe436	CD2		3.24
			Phe436	CE2		3.95
			Asp434	C		3.95
			Asp434	O		3.09
			Val435	CA		3.34
			Val435	C		3.76
			Phe436	N	H	3.35
	Thr596	CG2	Asp434	O		3.79
			Val435	CG2		3.99
	Asn597	CA	Phe436	N		3.95
			Phe436	O		3.76
	Asn597	C	Phe436	O		3.95
	Asn597	CB	Phe436	CB		3.87
			Phe436	O		3.82
	Ser598	N	Phe436	O	H	3.17
	Ser598	CB	Gln437	NE2		3.46
			Phe436	O		3.92
			Gln437	CD		3.91
			Gln437	OE1		3.88
	Ser598	OG	Gln437	NE2		3.84
			Gln437	OE1		3.99
	Glu599	C	Ser586	O		3.84
	Glu599	O	Ser586	C		3.94
			Ser586	O		2.99
	Glu599	CB	Ser586	O		3.77
	Glu599	CD	Vak438	CG1		3.65
	Glu599	OE1	Vak438	CB		3.58
			Vak438	CG1		3.32
			Ser586	CB		3.62
	Glu599	OE2	Val438	N	H	3.39
			Val438	CB		3.78
			Val438	CG1		3.21
	Asn600	CB	Gln587	O		3.92
	Asn600	CG	Met585	O		3.85
	Asn600	ND2	Met585	O	H	3.46
	Ile628	CA	His419	ND1		3.51
	Ile628	C	His419	ND1		3.18
			His419	CE1		3.56
			His419	CG		3.72
	Ile628	O	His419	CB		3.35
			His419	ND1		3.06
			His419	CE1		3.69
			His419	CG		3.13
			His419	CD2		3.77
	Ile628	CB	His419	ND1		3.28
			His419	CE1		3.52
	His629	N	His419	ND1		3.84
			His419	CE1		3.76
	His629	CB	His419	NE2		3.88

## Sheet: Supp. Table. 2.
Supplementary Table 2
		Data collection and processing
		Mpeg-1 WT		Mpeg-1α L425K			Mpeg-1β L425K	Mpeg-1 WT : liposome	Mpeg-1 L425K : liposome
	Microscope	FEI Titan Krios		FEI Titan Krios				FEI Titan Krios	FEI Titan Krios
	Voltage (KeV)	300		300				300	300
	Camera	Falcon II		K2 Gatan Summit				K2 Gatan Summit	K2 Gatan Summit
	Mode	Integration		Super Resolution				Counting	Counting
	Exposure nagivation	Beam shift		Stage position				Stage position	Stage position
	Set defocus range (μm)	−0.6 to −3.5		−0.7 to −2.5				−0.7 to −3.0	−0.7 to −3.0
	Measured defocus (μ ± σ) (μm)	2.4 ± 1.0		1.7 ± 0.6				2.6 ± 1.2	1.8 ± 0.6
	Exposure rate (e- / pixel / s)	54.5		3.9				8	8
	Frames	17		32				30	30
	Exposure duration (s)	1		12.8				12	12
	Total exposure (e- / Å2)	45		44.8				53.6	53.6
	Magnification	128k ×		75k ×				105k ×	105k ×
	Starting pixel size (Å / pixel)	1.1		0.53				1.4	1.4
	Micrographs	1119		1795				2531	6228
	Particles (Total extracted)	54383	202,326^	133631	267,262^	4,276,192^	133631	12364	38479
	(^Sub)Particles (Final reconstruction)	25359	202,326^	12578	138,422^	527,402^	6265	4217	12311
	Reconstruction Strategy	Standard	LocalRec	Standard	LocalRec	LocalRec	Standard	Standard	Standard
	Binning factor	1	1	2	2	1	2	1	1
	Imposed symmetry	D16	C16	D16	C16	C1	D16	C16	C16
	Global Resolution (Å)
	0.5 (Unmasked / Masked)	4.16 / 3.70	4.00 / 3.21	3.96 / 3.36	3.42 / 2.75	3.89 / 3.29	3.85 / 3.26	12.0 / 10.8	4.20 / 3.76
	0.143 (Unmasked / Masked)	3.93 / 3.49	3.03 / 2.91	3.39 / 3.01	2.98 / 2.37	3.46 / 2.93	3.29 / 2.83	9.55 / 8.94	4.01 / 3.63
	Local resolution variation#	> 4.4 to 3.1	> 4.0 to 2.8	> 4.2 to 2.7	> 4.0 to 2.2	> 3.9 to 2.9	> 4.2 to 2.6	> 12.0 to 7.0	> 4.5 to 3.2
	Sphericity of 3DFSC	0.989	0.992	0.978	0.987	0.958	0.964	N/A	0.991
	Global B-factor (Å2)	−133	−72	−70	−78	−84	−57	−550	−145
	EMDB identifier*	EMBD XXXX	EMBD XXXX	EMBD XXXX	EMBD XXXX	EMBD XXXX	EMBD XXXX	EMBD XXXX	EMBD XXXX
	#As determined by windowed FSC at 0.143 criterion in Relion (2.1) *Mask, half-maps, unsharpened map, locally-filtered sharpened map and LocScale map if applicable.
		Model statistics
		Mpeg-1 WT		Mpeg-1α L425K			Mpeg-1β L425K	Mpeg-1 WT : liposome	Mpeg-1 L425K : liposome
	Model-to-map
	Correlation Coefficient (volume)		0.81		0.81	0.83	0.82		0.79
	Resolution Estimates (Å, FSC 0.143 / 0.5)		2.9/3.0		2.2/2.4	2.8/3.1	2.6/2.8		3.2/3.9
	B factors (Å2)
	Protein		47.26		60.9	81.27	56.78		90.24
	Ligand		83.66		75.76	107.99	70.85		1119.11
	R.M.S. deviation
	Bonds (Å)		0.007		0.007	0.01	0.009		0.005
	Angles (º)		0.931		0.895	0.989	1.031		1.142
	All-atom clash score		3		4.13	3.32	3.15		3.78
	Ramachandran plot (%)
	Favoured		92.67		95.19	90.3	92.92		88.06
	Allowed		7.33		4.81	9.7	7.08		11.94
	Outliers		0		0	0	0		0
	Rotamer outliers (%)		0.39		0.41	0.19	0.19		0.84
	C-beta deviations (%)		0		0	0	0		0
	EM-Ringer Score		2.84		4.12	NA	3.92		1.59
	Molprobity Score		1.55		1.53	1.67	1.56		1.76
	PDB identifier		PDB XXX		PDB XXX	PDB XXX	PDB XXX		PDB XXX
		Strategy and software
		Mpeg-1 WT		Mpeg-1α L425K			Mpeg-1β L425K	Mpeg-1 WT : liposome	Mpeg-1 L425K : liposome
	Magnification Distorsion Estimation	No		mag_distortion_estimate				No	No
	Motion Correction	Unblur		MotionCor2				Unblur	MotionCor2/RelionCor
	Particle Picking	gAutomatch	crYOLO (1.1)	Manual				crYOLO (1.1)	Manual
	CTF estimation	CTFFIND3		gCTF				cisTEM	CTFFIND4
	CTF refinement		cisTEM		cisTEM				cisTEM
	2D Classification	Relion (1.4)		cryoSPARC / cisTEM / Relion (2.1)				cisTEM	cryoSPARC / cisTEM / Relion (2.1)
	Initial Model	EMAN	cryoSPARC	cryoSPARC				cisTEM	cryoSPARC
	3D Classification	Relion (1.4)	Relion (2.1)	cryoSPARC / Relion (2.1)				Relion (2.1)	cryoSPARC / cisTEM / Relion (2.1)
	Reconstruction Strategy	Standard	LocalRec	Standard	LocalRec	LocalRec	Standard	Standard	Standard
	Partial signal subtraction?	No	Yes	No	Yes	Yes	No	No	Yes
	3D Refinement	Relion (1.4)	cryoSPARC	Relion (2.1)	cryoSPARC	Relion (2.1)	Relion (2.1)	Relion (2.1)	Relion (3.0b2)
	Local Resolution	Relion (2.1)		Relion 2.1				Relion (2.1)	Relion (2.1) / MonoRes
	Anisotropy estimation	3DFSC		3DFSC				3DFSC	3DFSC
	Sharpening	Relion (2.1) PostProcess		Relion (2.1) PostProcess	LocalDeblur			Relion (2.1) PostProcess	LocalDeblur
	Filtering	Relion (2.1) Local Filtering		Relion (2.1) Local Filtering	Bsoft (1.9) local filtering			Relion (2.1) Local Filtering	Bsoft (1.9) local filtering
	Ewald Sphere Correction				Relion (3.0b2)
